# Supplementary material for: The National Interscholastic Cycling Association (NICA) Mountain Biking Injury Surveillance System (ISS): Analysis of 66,588 Student Athlete-Years of Injury Data
Source: Int J Environ Res Public Health. 2021 May 29;18(11):5856. doi: 10.3390/ijerph18115856 (PMC8198101; doi:10.3390/ijerph18115856)
Supplement: Supplementary file 1 [file ijerph-18-05856-s001.zip]

Archive with 1 entries (1 files):
- ijerph-1225893-supplementary.pdf
